# Supplementary material for: Anti-Alzheimer Potential of a New (+)-Pinitol Glycoside Isolated from Tamarindus indica Pulp: In Vivo and In Silico Evaluations
Source: Metabolites. 2023 Jun 7;13(6):732. doi: 10.3390/metabo13060732 (PMC10304100; doi:10.3390/metabo13060732)
Supplement: Supplementary file 1 [file metabolites-13-00732-s001.zip]

Archive with 1 entries (1 files):
- metabolites-2382717-supplementary.pdf
